# Supplementary material for: Dysfunction of infiltrating cytotoxic CD8+ T cells within the graft promotes murine kidney allotransplant tolerance
Source: J Clin Invest. 2024 Jun 18;134(16):e179709. doi: 10.1172/JCI179709 (PMC11324304; doi:10.1172/JCI179709)
Supplement: Supporting data values [file jci-134-179709-s258.xlsx]

## Sheet: Fig. 1D
%CD8 T cells	%CD8 T cells
1 week	25 weeks
41.8	20.1
37.1	23
38.2	19.1
37.9

## Sheet: Fig. 2F
ELISpot assay	Spot counts	Spot counts	Spot counts	Spot counts	Spot counts	Spot counts
	T cell	T cell	CD8 T cell	CD8 T cell
	Kidney	Spleen	Kidney	Spleen
	350	536	88	472
	420	598	94	264
	450	568	136	376

## Sheet: Fig. 4C
ELISpot assay	Spot counts	Spot counts	Spot counts	Spot counts	Spot counts	Spot counts
	Kidney	Kidney	Kidney	Spleen	Spleen	Spleen
	Allo	Self	Medium	Allo	Self	Medium
	390	265	250	836	6	2
	655	190	245	706	2	12
	510	210	305	696	4	4

## Sheet: Fig. 4F
Cr	Day	0	14	28	42	56	70		BUN	Day	0	14	28	42	56	70
	mice #1	0.6	0.6	0.7	1.1	1.1	1.2			mice #1	28	36.6	39.3	46.6	40	40
	mice #2	0.7	0.7	0.7	1	0.9	0.7			mice #2	30	39.5	51.4	58.9	50	44.3
	mice #3	NA	NA	0.9	0.8	0.8	NA			mice #3	26	38.6	36.1	35	33.8	NA

## Sheet: Fig. 5B
ELISpot assay	Spot counts	Spot counts	Spot counts	Spot counts
	Spleen	Spleen	Spleen	Spleen
	Allo	Self	Medium	Positive Control
	458	0	0	961
	415	4	0	1279
	476	3	1	1689

## Sheet: Fig. 5F
	%CD8+CD45.1+	%CD8+CD45.1+	%CD8+CD45.1+		%CD8-CD45.1+	%CD8-CD45.1+	%CD8-CD45.1+
	Kidney	Spleen	LN		Kidney	Spleen	LN
	0.25	0.072	0.11		0.25	0.1	0.15
	0.26	0.062	0.091		0.2	0.11	0.11
	0.06	0.04	0.067		0.19	0.081	0.11
	0.058	0.041	0.062		0.12	0.065	0.09
	0.83	0.035	0.13		0.54	0.075	0.23
	0.95	0.033	0.13		0.5	0.1	0.22
	0.21	0.064	0.18		0.22	0.13	0.2
	0.21	0.091	0.19		0.19	0.16	0.19

## Sheet: Fig. 5G
	%PD1	%PD1	%PD1	%PD1	%PD1	%PD1	%PD1	%PD1
	Pre-injection cells	Kidney CD45.1+	Kidney CD45.2+	Spleen CD45.1+	Spleen CD45.2+	LN CD45.1+	LN CD45.2+	Kidney no AT
	10.1	99	78.8	26.7	2.56	27.3	5.57	90.6
	12.8	98.8	80.3	0	2.5	0	6.27	90.3
	12.4	93.5	83.2	0	1.88	0	2.13	90.7
	9.14	95.1	82.3	6.67	2.48	3.7	2.69
	8.32	88.9	74.5	46.7	4.06	30.6	3.32
	12.2	86.2	76.3	42.9	4.89	20.5	3.57
	6.96		77.7	26.3	4.37	1.22	0.71
	7.54		79.9	16.7	3.16	7.14	0.7

## Sheet: Fig. 6E
	%CD8+CD45.1+	%CD8+CD45.1+	%CD8+CD45.1+		%CD8-CD45.1+	%CD8-CD45.1+	%CD8-CD45.1+
	Kidney	Spleen	LN		Kidney	Spleen	LN
	5.11	0.46	0.55		2.51	0.31	0.59
	5.31	0.46	0.5		2.6	0.34	0.58
	4.48	0.61	0.74		1.94	0.37	0.6
	4.68	0.6	0.69		2.18	0.42	0.62
	4.24	0.069	0.13		0.5	0.079	0.19
	4.01	0.067	0.13		0.47	0.076	0.18

## Sheet: Fig. 6F
	%CD8+CD45.1+	%CD8+CD45.1+		%CD8+CD45.1+	%CD8+CD45.1+		%CD8+CD45.1+	%CD8+CD45.1+		%CD8-CD45.1+	%CD8-CD45.1+		%CD8-CD45.1+	%CD8-CD45.1+		%CD8-CD45.1+	%CD8-CD45.1+
	Kidney	Kidney		Spleen	Spleen		LN	LN		Kidney	Kidney		Spleen	Spleen		LN	LN
	AT after KTx	AT before KTx		AT after KTx	AT before KTx		AT after KTx	AT before KTx		AT after KTx	AT before KTx		AT after KTx	AT before KTx		AT after KTx	AT before KTx
	0.25	5.11		0.072	0.46		0.11	0.55		0.25	2.51		0.1	0.31		0.15	0.59
	0.26	5.31		0.062	0.46		0.091	0.5		0.2	2.6		0.11	0.34		0.11	0.58
	0.06	4.48		0.04	0.61		0.067	0.74		0.19	1.94		0.081	0.37		0.11	0.6
	0.058	4.68		0.041	0.6		0.062	0.69		0.12	2.18		0.065	0.42		0.09	0.62
	0.83	4.24		0.035	0.069		0.13	0.13		0.54	0.5		0.075	0.079		0.23	0.19
	0.95	4.01		0.033	0.067		0.13	0.13		0.5	0.47		0.1	0.076		0.22	0.18
	0.21			0.064			0.18			0.22			0.13			0.2
	0.21			0.091			0.19			0.19			0.16			0.19

## Sheet: Fig. 6H
	%PD1+CD122+	%PD1+CD122+		%PD1+CD122+	%PD1+CD122+		%PD1+Eomes+	%PD1+Eomes+		%PD1+Eomes+	%PD1+Eomes+		%PD1+Foxp3+	%PD1+Foxp3+		%PD1+Foxp3+	%PD1+Foxp3+		%PD1+	%PD1+		%PD1+	%PD1+
	CD8+CD45.1+	CD8+CD45.1+		CD8-CD45.1+	CD8-CD45.1+		CD8+CD45.1+	CD8+CD45.1+		CD8-CD45.1+	CD8-CD45.1+		CD8+CD45.1+	CD8+CD45.1+		CD8-CD45.1+	CD8-CD45.1+		CD8+CD45.1+	CD8+CD45.1+		CD8-CD45.1+	CD8-CD45.1+
	AT after KTx	AT before KTx		AT after KTx	AT before KTx		AT after KTx	AT before KTx		AT after KTx	AT before KTx		AT after KTx	AT before KTx		AT after KTx	AT before KTx		AT after KTx	AT before KTx		AT after KTx	AT before KTx
	8	4.59		15.1	2.12		52	60.6		18.9	22.4		7.32	5.49		10.4	1.09		99	96.4		82.1	97.3
	8.54	4.08		10	1.83		39	46.8		28.9	10.3		12	5.57		8.9	0.61		98.8	96.5		95.6	96.5
	16.7	4.78		2.34	1.82		6.91	56.8		5.02	22.3		13	5.78		3.01	0.71		93.5	95.5		78.9	95.2
	18.9	2.41		2.82	1.11		7.79			5.99			15.6	4.48		5.28	0.74		95.1	95.7		77.8	92.1
	6.35			0.82			4.76			9.02			12.7			4.92			88.9			60.7
	6.38			1.94			9.57			5.81			7.45			3.87			86.2			64.5

[truncated: 8 more sheets: Fig. 7B, Fig. 7H, Fig. 7I, Supple Fig. 1F, Supple Fig. 1G, Supple Fig. 5B, Supple Fig. 6A, Supple Fig. 6B]
